# Supplementary material for: Stimuli-Responsive Star Polymer as an Admixture for Crystallization of Hollow Crystals
Source: Materials (Basel). 2022 Nov 20;15(22):8240. doi: 10.3390/ma15228240 (PMC9692294; doi:10.3390/ma15228240)
Supplement: Supplementary file 1 [file materials-15-08240-s001.zip]

Archive with 2 entries (2 files):
- VIDEO_1.mp4
- VIDEO_2.mp4
